# Supplementary material for: Acute Respiratory Distress Syndrome Definitions in Adults and Children: A Comparative Narrative Review
Source: J Clin Med. 2025 Oct 28;14(21):7644. doi: 10.3390/jcm14217644 (PMC12607997; doi:10.3390/jcm14217644)
Supplement: Supplementary file 1 [file jcm-14-07644-s001.zip]

Archive with 1 entries (1 files):
- jcm-3906642-supplementary.pdf
